# Supplementary material for: Menstrual hygiene management and menstrual secrecy among young women in rural Lao PDR: A cross-sectional study
Source: PLoS One. 2024 Nov 15;19(11):e0311029. doi: 10.1371/journal.pone.0311029 (PMC11567523; doi:10.1371/journal.pone.0311029)
Supplement: S1 Dataset — (XLSX) [file pone.0311029.s001.xlsx]

## Sheet: Data
No	Q1-1	Q1-2	Q1-2x	Q1-3	Q1-4-a	Q1-4-b	Q1-4-c	Q1-4-d	Q1-4	Q2-1	Q2-2	Q3-1	Q3-2	Q3-3-a	Q3-3-b	Q3-3-c	Q3-3-d	Q3-3-e	Q3-4-a	Q3-4-b	Q3-4-c	Q3-5-a	Q3-5-b	Q3-5-c	Q3-5-d	Q3-6	Q3-7	Q3-8	Q4-1-a	Q4-1-b	Q4-1-c	Q4-1-d	Q4-1-e	Q4-1-f	Q4-1-g	Q4-2-a	Q4-2-b	Q4-2-c	Q4-2-d	Q4-2-e	Q4-2-f	Q4-2-g
1	West	<19	19	2	1	0	0	1	2	1	1	<13	3	0	0	1	0	0	0	0	1	1	0	0	0	1	0	0	1	0	0	0	0	0	0	1	0	0	0	0	0	0
2	West	<19	15	2	1	0	0	1	2	0	1	14<	2	0	0	1	0	0	1	0	0	1	0	0	0	0	0	0	1	0	0	0	0	0	0	1	0	0	0	0	0	0
3	West	<19	19	2	1	0	0	0	2	1	1	14<	2	1	0	0	0	0	1	0	0	1	0	0	0	1	1	1	1	0	0	0	0	0	0	1	0	0	0	0	0	0
4	West	<19	16	2	1	0	0	1	2	0	1	14<	1	0	0	1	0	0	1	0	0	1	0	0	0	0	0	0	0	1	0	0	0	0	0	0	1	0	0	0	0	0
5	West	<19	16	2	1	0	0	1	2	0	1	14<	3	0	0	1	0	0	1	0	0	1	0	0	0	0	1	1	1	0	0	0	0	0	0	1	0	0	0	0	0	0
6	West	<19	18	2	1	0	0	1	1	0	1	<13	3	1	0	0	0	0	1	0	0	1	0	0	0	0	1	1	1	0	0	0	0	0	0	1	0	0	0	0	0	0
7	West	<19	19	2	1	0	0	0	1	1	1	14<	1	0	0	0	0	1	1	0	0	1	0	0	0	1	1	1	0	1	0	0	0	0	0	0	1	0	0	0	0	0
8	West	20<	22	2	1	0	0	1	2	0	1	<13	2	1	0	0	0	0	1	0	0	1	0	0	0	0	1	1	0	1	0	0	0	0	0	0	1	0	0	0	0	0
9	West	20<	23	2	1	0	0	0	2	1	1	14<	2	1	0	0	0	0	1	0	0	1	0	0	0	1	1	1	1	0	0	0	0	0	0	1	0	0	0	0	0	0
10	West	20<	22	2	1	0	0	1	2	0	1	14<	2	1	0	0	0	0	1	0	0	1	0	0	0	0	1	1	1	0	0	0	0	0	0	1	0	0	0	0	0	0
11	West	20<	22	2	1	0	0	0	2	0	1	14<	2	0	1	0	1	0	1	0	1	1	0	0	0	1	1	1	1	0	0	0	0	0	0	1	0	0	0	0	0	0
12	West	20<	24	1	0	0	0	1	2	1	1	<13	4	0	0	1	0	0	1	0	0	1	0	0	0	1	1	1	0	0	0	0	0	0	0	0	1	0	0	0	0	0
13	West	20<	24	2	1	0	0	0	2	0	1	<13	2	0	0	0	0	1	1	0	0	0	1	0	0	1	1	1	1	0	0	0	0	0	0	1	0	1	0	0	0	0
14	West	20<	23	2	0	1	0	1	2	1	1	<13	3	0	1	1	0	0	0	1	0	1	0	0	0	0	1	1	0	0	0	0	0	0	1	0	0	0	1	0	0	0
15	West	20<	20	1	0	0	1	0	2	1	1	14<	3	0	0	0	0	1	0	1	0	1	0	0	0	0	1	1	0	0	0	0	1	0	0	0	1	1	0	0	0	0
16	West	20<	22	2	1	0	0	0	2	0	1	14<	1	0	0	0	0	1	1	0	0	1	0	0	0	1	1	1	1	0	0	0	0	0	0	0	0	1	0	0	0	0
17	West	20<	20	2	0	1	1	0	2	1	1	<13	4	0	1	0	0	0	0	1	0	1	0	0	0	1	1	1	1	0	0	0	0	1	0	1	0	1	0	0	0	0
18	West	20<	22	2	1	0	0	0	3	0	1	14<	4	1	0	0	0	0	0	1	0	1	0	0	0	1	1	1	1	0	0	0	1	0	0	1	0	0	0	0	0	0
19	West	20<	22	2	1	0	0	1	3	0	1	14<	1	0	0	0	0	1	1	0	0	1	0	0	0	1	1	1	1	0	0	0	0	0	0	1	0	0	0	0	0	0
20	West	<19	19	2	0	1	1	0	2	1	1	<13	3	1	0	0	0	0	1	0	0	1	0	0	0	0	1	1	1	0	0	0	0	0	0	1	1	0	0	0	0	0
21	West	20<	23	1	1	1	0	1	3	0	1	14<	2	0	0	0	0	1	1	0	0	0	1	0	0	0	0	1	1	0	0	0	1	0	0	0	0	1	0	0	0	0
22	West	20<	24	1	0	1	0	0	2	0	1	14<	2	1	0	0	0	0	0	1	0	1	0	0	0	0	1	1	0	0	0	0	1	0	0	0	0	1	0	0	0	0
23	West	20<	22	2	0	1	0	0	3	0	0	14<	4	1	0	0	0	0	1	0	1	1	0	0	0	0	0	1	0	1	0	0	0	0	0	0	1	0	0	0	0	0
24	West	20<	24	1	1	1	0	0	2	0	1	14<	4	0	0	1	0	0	1	0	0	1	0	0	0	0	0	0	1	0	0	0	0	0	0	1	0	0	0	0	0	0
25	West	20<	23	1	0	1	0	0	2	0	1	14<	4	0	0	1	0	0	1	0	0	1	0	0	0	1	0	1	1	0	0	0	0	0	0	1	0	0	0	0	0	0
26	West	<19	19	2	1	0	0	0	2	1	1	<13	3	0	0	1	0	0	1	0	0	1	0	0	0	1	1	1	1	0	0	0	0	0	0	1	0	0	0	1	0	0
27	North	<19	19	2	1	1	0	0	3	1	1	14<	3	0	0	0	0	0	1	0	0	1	0	0	0	1	1	1	1	0	0	0	0	0	0	1	0	0	0	0	0	0
28	North	<19	18	2	1	0	0	0	2	0	1	14<	4	0	0	0	1	1	1	0	0	1	0	0	0	1	1	1	1	0	0	0	0	0	0	1	0	1	0	0	0	0
29	North	20<	20	2	1	0	0	0	3	0	1	14<	2	0	0	0	0	0	1	0	0	1	0	0	0	1	1	1	0	1	0	0	0	0	0	0	1	1	0	0	0	0
30	North	<19	17	1	1	0	0	0	2	1	1	14<	2	0	0	0	1	1	1	0	0	1	1	0	0	1	0	0	1	0	0	0	0	0	0	1	0	0	0	0	0	0
31	North	20<	20	2	1	0	0	1	2	0	1	14<	3	0	0	0	1	1	1	0	0	1	0	0	0	0	0	0	1	1	0	0	1	0	0	1	1	1	0	0	0	0
32	North	<19	15	1	0	0	1	0	3	0	1	<13	2	0	0	1	0	0	1	0	0	1	0	0	0	0	1	0	1	0	0	0	0	0	0	1	0	0	0	0	0	0
33	North	<19	19	2	1	1	0	0	2	1	1	<13	4	1	0	0	0	0	1	0	0	1	1	0	0	1	0	0	1	1	0	0	1	0	0	1	1	1	0	0	0	0
34	North	<19	16	2	1	0	0	0	2	0	1	<13	3	0	0	0	0	1	0	0	1	1	0	0	0	1	1	0	0	0	0	0	0	0	0	0	0	0	0	0	0	0
35	North	20<	24	1	0	1	0	0	2	1	1	14<	1	1	0	0	0	0	0	1	0	1	0	0	0	1	1	1	0	0	0	0	1	0	0	0	0	1	0	0	0	0
36	North	<19	19	2	1	0	0	1	2	1	1	<13	1	0	0	0	0	1	0	1	0	1	0	0	0	1	1	1	0	0	1	0	0	0	0	0	0	1	0	0	0	0
37	North	20<	22	1	0	1	0	0	1	1	1	<13	1	0	0	0	0	1	1	0	0	1	0	0	0	1	1	1	1	0	0	0	1	0	0	1	0	1	0	0	0	0
38	North	20<	24	1	1	0	0	0	2	1	1	14<	3	0	0	0	0	1	1	0	0	1	0	0	0	1	1	1	0	0	0	0	1	0	0	0	0	1	0	0	0	0
39	North	20<	20	1	0	1	0	0	2	0	1	14<	1	0	0	0	0	1	1	0	0	1	0	0	0	1	1	1	0	0	0	0	1	0	0	0	0	1	0	0	0	0
40	North	20<	20	1	0	1	0	0	3	0	1	14<	1	0	0	0	0	1	1	0	0	1	0	0	0	1	1	1	0	0	0	0	1	0	0	0	0	1	0	0	0	0
41	North	<19	19	1	1	0	0	1	1	1	1	14<	1	0	0	0	0	1	0	1	1	1	0	0	0	0	1	1	0	1	0	0	0	0	0	0	1	1	0	0	0	0
42	North	<19	17	1	1	0	0	0	1	0	1	14<	4	0	0	0	0	1	0	1	0	1	0	0	0	1	1	1	0	1	0	0	0	0	0	0	1	0	0	0	0	0
43	North	20<	22	2	1	0	0	1	1	0	1	14<	3	0	0	1	1	0	1	0	0	1	0	0	0	1	1	0	0	1	0	0	0	0	0	0	1	0	0	0	0	0
44	North	<19	18	1	1	0	0	0	1	1	1	14<	1	0	0	0	0	1	1	0	0	1	0	0	0	1	0	1	1	0	0	0	0	0	0	1	0	0	0	0	0	0
45	North	<19	18	2	1	1	0	0	3	0	1	<13	2	0	0	0	0	0	0	1	0	1	0	0	0	1	1	1	0	0	0	0	1	0	0	0	0	1	0	0	0	0
46	North	<19	19	2	1	0	0	1	1	1	1	<13	3	1	0	1	0	0	1	0	1	1	0	0	0	1	1	0	0	1	0	0	1	0	0	0	1	1	0	0	0	0
47	North	<19	16	1	1	0	0	0	3	1	1	14<	1	0	0	0	0	1	1	0	0	1	0	0	0	0	1	1	1	0	0	0	0	0	0	1	1	0	0	0	0	0
48	North	<19	18	2	1	0	0	1	1	0	1	<13	2	1	0	0	0	0	1	0	0	1	0	0	0	1	0	0	1	0	0	0	0	0	0	1	0	0	0	0	0	0
49	North	20<	21	2	1	0	0	0	3	0	1	<13	4	1	0	0	0	0	0	0	1	1	0	0	0	0	1	1	1	0	0	0	1	0	0	1	0	1	0	0	0	0
50	North	<19	18	2	1	0	0	1	2	0	1	<13	4	0	0	1	2	0	0	1	0	1	0	0	0	1	0	0	1	0	0	0	0	0	0	1	0	0	0	0	0	0
51	North	<19	16	2	1	0	0	1	2	1	1	<13	2	0	0	1	1	0	0	0	1	1	0	0	0	0	1	0	1	0	0	1	0	0	0	1	0	0	0	0	0	0
52	North	20<	20	2	0	1	1	0	3	1	0	14<	1	0	0	0	0	1	1	0	0	0	0	0	1	0	0	0	0	0	0	0	1	0	0	0	0	0	0	0	0	1
53	North	20<	20	2	0	1	1	1	2	1	1	<13	4	1	0	1	0	0	1	0	0	1	0	0	0	0	1	1	1	1	0	0	0	0	0	1	1	0	0	0	0	0
54	North	<19	15	1	1	0	0	0	3	0	1	14<	3	0	0	0	0	1	1	0	0	1	0	0	0	0	1	1	0	1	0	0	0	0	0	0	1	0	0	0	0	0
55	North	<19	15	2	1	0	0	1	2	1	1	<13	2	0	0	1	1	0	1	1	0	1	0	0	0	1	1	1	1	1	0	0	0	0	0	1	1	0	0	0	0	0
56	North	<19	17	1	1	0	0	0	2	0	1	14<	2	0	0	0	0	0	1	0	0	0	0	0	0	1	1	1	1	1	0	0	0	0	0	0	1	0	0	0	0	0
57	North	<19	15	2	1	0	0	1	2	1	1	14<	2	0	0	0	1	0	0	1	0	1	0	0	0	0	1	0	1	0	0	0	0	0	0	1	0	0	0	0	0	0
58	North	<19	16	2	1	0	0	1	3	0	1	<13	3	0	0	1	0	0	0	1	0	1	0	0	0	1	1	1	1	0	0	0	0	0	0	1	0	0	0	0	0	0
59	North	<19	19	1	0	1	0	0	3	0	1	14<	3	0	0	0	0	1	1	0	0	1	0	0	0	1	1	1	1	0	0	0	0	0	0	0	1	0	0	0	0	0
60	North	20<	21	1	0	1	1	0	2	0	1	14<	4	1	0	0	0	0	1	1	0	1	0	0	0	0	0	1	1	0	0	0	0	0	0	1	0	0	0	0	0	0
61	North	20<	24	1	1	1	0	0	3	0	1	14<	2	0	0	0	0	1	1	1	0	1	0	0	0	1	1	1	1	0	0	0	0	0	0	0	0	1	0	0	0	0
62	North	<19	15	1	1	0	0	1	2	0	1	<13	2	1	0	0	1	0	1	0	0	1	0	0	0	1	0	1	1	0	0	0	0	0	0	1	0	1	0	0	0	0
63	North	<19	15	2	1	0	0	1	1	1	1	<13	3	1	0	0	1	0	1	1	0	1	0	0	0	1	1	1	1	0	0	0	1	0	0	1	0	1	0	0	0	0
64	North	<19	17	2	0	1	0	0	2	0	1	<13	3	1	0	0	0	0	1	0	0	1	0	0	0	0	0	0	1	0	0	0	0	0	0	1	0	0	0	0	0	0
65	North	20<	24	2	0	1	0	0	2	0	1	14<	1	0	0	1	1	0	1	0	0	1	0	0	0	0	0	1	1	0	0	0	1	0	0	1	0	1	0	0	0	0
66	North	20<	23	1	0	1	0	0	2	0	1	14<	1	0	0	0	0	1	1	0	0	1	0	0	0	1	0	1	0	0	0	0	1	0	0	0	0	1	0	0	0	0
67	North	20<	23	1	0	1	0	0	2	0	1	14<	2	0	0	0	0	1	0	0	1	1	0	0	0	1	0	1	0	1	0	0	0	0	0	0	1	0	0	0	0	0
68	North	20<	22	2	0	1	1	0	2	0	1	14<	1	0	0	0	0	1	1	0	0	1	0	0	1	0	0	0	1	0	0	0	1	0	0	1	0	0	0	0	0	0
69	North	20<	24	2	1	0	0	1	2	0	1	<13	4	1	0	1	1	0	1	1	1	1	0	1	0	1	1	1	1	0	0	0	0	0	0	1	0	0	0	0	0	0
70	North	20<	23	2	0	1	0	0	2	0	1	<13	4	0	0	0	0	0	1	0	0	1	0	0	0	1	1	1	1	0	0	0	0	0	0	1	0	0	0	0	0	0

## Sheet: Var Cord
Hedding	Description	Data Type	Cord Explanation
Q1-1	Residential Area	Category	West=west part of Xaybouthong district East=east part of Xaybouathong district
Q1-2	Age (category)	Category	≤19=under nineteen years old 20≤=over twenty years old
Q1-2x	Age (numeric)	Numeric
Q1-3	Educational Attainment	Numeric	1=No Education or Primary 2=Secondary or More
Q1-4-a	Family status living together (Parents)	Numeric	0=No 1=Yes
Q1-4-b	Family status living together (Husband)	Numeric	0=No 1=Yes
Q1-4-c	Family status living together (Grand parents)	Numeric	0=No 1=Yes
Q1-4-d	Family status living together (Siblings)	Numeric	0=No 1=Yes
Q1-4	Allowance per month	Numeric	1=≤50,000kip 2=50,001～100,000kip 3=100,001kip≤
Q2-1	Menstrual Secrecy	Numeric	0=No (not agree) 1=Yes (agree)
Q2-2	Menstrual Satisfaction	Numeric	0=No (not satisfied) 1=Yes (satisfied)
Q3-1	Menarche	Category	≤13 = under thirteen years old 14≤ = over fourteen years old
Q3-2	Pain Level	Numeric	1=No pain 2=Little 3=Mild 4=Severe
Q3-3-a	Pain Control (Painkiller)	Numeric	0=No 1=Yes
Q3-3-b	Pain Control (Herbs)	Numeric	0=No 1=Yes
Q3-3-c	Pain Control (Warming)	Numeric	0=No 1=Yes
Q3-3-d	Pain Control (School absence / Day-off work)	Numeric	0=No 1=Yes
Q3-3-e	Pain Control (Do nothing)	Numeric	0=No 1=Yes
Q3-4-a	Cleaning by water with soap	Numeric	0=No 1=Yes
Q3-4-b	Cleaning by water	Numeric	0=No 1=Yes
Q3-4-c	Cleaning by paper	Numeric	0=No 1=Yes
Q3-5-a	Blood Treatment (Disposal Napkin)	Numeric	0=No 1=Yes
Q3-5-b	Blood Treatment (Paper)	Numeric	0=No 1=Yes
Q3-5-c	Blood Treatment (Tampon)	Numeric	0=No 1=Yes
Q3-5-d	Blood Treatment (No treatment)	Numeric	0=No 1=Yes
Q3-6	Private Place Availability (at Home)	Numeric	0=No (not available) 1=Yes (available)
Q3-7	Private Place Availability (outside Home)	Numeric	0=No (not available) 1=Yes (available)
Q3-8	Waste Place Availability	Numeric	0=No (not available) 1=Yes (available)
Q4-1-a	Talk about Menstration (with Mother)	Numeric	0=No 1=Yes
Q4-1-b	Talk about Menstration (with Older Sister)	Numeric	0=No 1=Yes
Q4-1-c	Talk about Menstration (with Friends)	Numeric	0=No 1=Yes
Q4-1-d	Talk about Menstration (with Relatives)	Numeric	0=No 1=Yes
Q4-1-e	Talk about Menstration (with Teachers)	Numeric	0=No 1=Yes
Q4-1-f	Talk about Menstration (with Medical Professionals)	Numeric	0=No 1=Yes
Q4-1-g	Talk about Menstration (with Others)	Numeric	0=No 1=Yes
Q4-2-a	Learn about Menstration (from Mother)	Numeric	0=No 1=Yes
Q4-2-b	Learn about Menstration (from Older Sister)	Numeric	0=No 1=Yes
Q4-2-c	Learn about Menstration (from Friends)	Numeric	0=No 1=Yes
Q4-2-d	Learn about Menstration (from Relatives)	Numeric	0=No 1=Yes
Q4-2-e	Learn about Menstration (from Teachers)	Numeric	0=No 1=Yes
Q4-2-f	Learn about Menstration (from Medical Professionals)	Numeric	0=No 1=Yes
Q4-2-g	Learn about Menstration (from Others)	Numeric	0=No 1=Yes
